# Supplementary material for: A Replication Study for Genome-Wide Gene Expression Levels in Two Layer Lines Elucidates Differentially Expressed Genes of Pathways Involved in Bone Remodeling and Immune Responsiveness
Source: PLoS One. 2014 Jun 12;9(6):e98350. doi: 10.1371/journal.pone.0098350 (PMC4055560; doi:10.1371/journal.pone.0098350)
Supplement: Table S1 — Differentially expressed probe sets between the Lohmann Selected Leghorn (LSL) and Lohmann Brown (LB) laying hens. (XLS) [file pone.0098350.s005.xls]

## Sheet: Tabelle1
Table S1. Differentially expressed genes between the two layer lines LSL and LB
Probe Set ID	GeneSymbol	Gene title	Chromosom start position	Chromosom stop position
Upregulated in LSL			69080678	69080742
15560895	ACOC	Cytoplasmic aconitate hydratase	13887993	13888017
15501887	ACSL4	acyl-CoA synthetase long-chain family member 4	4682367	4682475
15470545	AKR7A2	aldo-keto reductase family 7, member A2 (aflatoxin aldehyde reductase)	4684494	4684579
15470550	AKR7A2	aldo-keto reductase family 7, member A2 (aflatoxin aldehyde reductase)	28586512	28586578
15541164	ALG6	asparagine-linked glycosylation 6, alpha-1,3-glucosyltransferase homolog (S. cerevisiae); Dolichyl pyrophosphate Man9GlcNAc2 alpha-1,3-glucosyltransferase	28587168	28587226
15541165	ALG6	asparagine-linked glycosylation 6, alpha-1,3-glucosyltransferase homolog (S. cerevisiae); Dolichyl pyrophosphate Man9GlcNAc2 alpha-1,3-glucosyltransferase	52246880	52246904
15510434	ANKRD17	ankyrin repeat domain 17	6058819	6058878
15409719	ANXA2	annexin A2	8580240	8580389
15447484	AP1GBP1	synergin, gamma	11054729	11054767
15417608	B1PMA7		55472849	55472873
15504511	BBS7	Bardet-Biedl syndrome 7	31609025	31609239
15552466	BTF3	basic transcription factor 3	80485715	80485885
15390268	C12orf57	chromosome 1 open reading frame, human C12orf57	106436078	106436139
15453667	C18orf17	tetratricopeptide repeat domain 39C	106200100	106200147
15453576	C18orf8	chromosome 2 open reading frame, human C18orf8	14854100	14854163
15494192	C20orf103	chromosome 3 open reading frame, human C20orf103	6843232	6843323
15465080	C20orf177	chromosome 20 open reading frame, human C20orf177	92573499	92573523
15513097	C20orf194	chromosome 4 open reading frame, human C20orf194	24615236	24615260
15385570	CADPS2	Ca++-dependent secretion activator 2	51390334	51390371
15399855	CCDC134	coiled-coil domain containing 134	191853837	191853878
15396284	CHRD1	cysteine and histidine-rich domain-containing protein 1	33518300	33518345
15531157	CHST15	carbohydrate (N-acetylgalactosamine 4-sulfate 6-O) sulfotransferase 15	1399944	1399968
15416717	CNOT1	CCR4-NOT transcription complex, subunit 1	5366547	5366571
15437020	COL27A1	collagen, type XXVII, alpha 1	40103364	40103413
15516928	COQ6	coenzyme Q6 homolog, monooxygenase (S. cerevisiae)	6198444	6198560
15444908	CPD	carboxypeptidase D	41923332	41923512
15458545	CPNE4	copine IV	99075900	99075959
15491974	CPSF3	cleavage and polyadenylation specific factor 3, 73kDa; Integrator complex subunit 11	14447356	14447380
15431098	CRAMP1L	Crm, cramped-like (Drosophila)	20136624	20136654
15385370	CRELD2	cysteine-rich with EGF-like domains 2	139157367	139157391
15463367	CSMD3	CUB and Sushi multiple domains 3	81848785	81848856
15512354	CYTL1	cytokine-like 1	99052869	99052893
15491960	DDEF2	ArfGAP with SH3 domain, ankyrin repeat and PH domain 2	9871372	9871396
15456515	DIP2C	DIP2 disco-interacting protein 2 homolog C (Drosophila)	69747387	69747411
15565488	DMXL1	Dmx-like 1	28317335	28317359
15544634	DOCK7	dedicator of cytokinesis 7	148995437	148995461
15394351	DOCK9	dedicator of cytokinesis 9	47390626	47390650
15451041	DPY19L1	dpy-19-like 1 (C. elegans)	131041147	131041210
15454745	DPY19L4	dpy-19-like 4 (C. elegans)	53715447	53715525
15387999	EIF3D	eukaryotic translation initiation factor 3, subunit D	20229053	20229077
15558330	ERBB2IP	erbb2 interacting protein	23714791	23714830
15515493	EXT2	exostosin 2	102485378	102485430
15499450	FA49A		93243826	93243871
15506640	FBXO41	F-box protein 41	69451614	69451638
15498002	FIG4	FIG4 homolog, SAC1 lipid phosphatase domain containing (S. cerevisiae)	31429128	31429152
15563242	FREM1	FRAS1 related extracellular matrix 1	36339160	36339253
15398805	GRIP1	glutamate receptor interacting protein 1	5807204	5807228
15476579	HYOU1	hypoxia up-regulated 1	20157696	20157720
15420532	IFT122	intraflagellar transport 122 homolog (Chlamydomonas)	51507353	51508448
15510372	IGJ	immunoglobulin J polypeptide, linker protein for immunoglobulin alpha and mu polypeptides	51508489	51508676
15510373	IGJ	immunoglobulin J polypeptide, linker protein for immunoglobulin alpha and mu polypeptides	51512954	51512998
15510376	IGJ	immunoglobulin J polypeptide, linker protein for immunoglobulin alpha and mu polypeptides	31825296	31825399
15527849	INPP5F	inositol polyphosphate-5-phosphatase F	174370045	174370069
15406939	INTS6	integrator complex subunit 6	35430807	35430875
15503168	INTU	inturned planar cell polarity effector homolog (Drosophila)	627202	627321
15409032	KC1G1	Casein kinase I isoform gamma-1	54312817	54312862
15518173	KIAA0284		56293928	56293952
15400648	KIAA1033		8118556	8118682
15384710	KIAA1324L		47669041	47669065
15517509	KIAA1409		14128175	14128199
15448871	KIF5B	kinesin family member 5B	5198386	5198468
15538799	KIFAP3	kinesin-associated protein 3	8172345	8172609
15435217	LAC		68413275	68413299
15490211	LAMA4	laminin, alpha 4	20096178	20096235
15413563	LOC415537	immunoglobulin superfamily, DCC subclass, member 4	34863369	34863396
15531262	LOC426320	family with sequence similarity 196, member A	6406118	6406142
15434863	LOC426582	chromosome 15 open reading frame, human C12orf51	16020202	16020226
15397997	LOC427844	leucine-rich repeat serine/threonine-protein kinase 2-like	21979362	21979386
15526750	LOC770123	insulin-degrading enzyme	15734056	15734090
15422257	LOC771566	similar to ubiquitin-activating enzyme E1C (UBA3 homolog, yeast)	169304	169330
15565808	LOC777154	uncharacterized LOC777154	29754858	29754882
15541427	LRRC7	leucine rich repeat containing 7	4673538	4673580
15535228	LRRFIP1	leucine rich repeat (in FLII) interacting protein 1	19658430	19658454
15410988	LRRK1	leucine-rich repeat kinase 1	31882762	31882816
15534306	MGAT5	mannosyl (alpha-1,6-)-glycoprotein beta-1,6-N-acetyl-glucosaminyltransferase	44034287	44034311
15496680	MLLT4	myeloid/lymphoid or mixed-lineage leukemia (trithorax homolog, Drosophila); translocated to, 4	142523288	142523390
15463507	MRPL13	mitochondrial ribosomal protein L13	158455630	158455654
15394641	MYCBP2	MYC binding protein 2	19860820	19860844
15536668	MYO3B	myosin IIIB	10009452	10009476
15410134	MYO5A	myosin VA (heavy chain 12, myoxin)	787486	787510
15411822	MYO9A	myosin IXA	27119193	27119243
15544525	MYSM1	myb-like, SWIRM and MPN domains 1; Histone H2A deubiquitinase MYSM1	2257968	2257992
15531453	NCKAP1	NCK-associated protein 1	31131299	31131335
15563211	NFIB	Nuclear factor 1 B-type	60682959	60683010
15524669	NID2	nidogen 2 (osteonidogen)	30404502	30404526
15385804	NRCAM	neuronal cell adhesion molecule	15312511	15312839
15415522	NUDT7	nudix (nucleoside diphosphate linked moiety X)-type motif 7	1877448	1877501
15507085	NUP62	nucleoporin 62kDa	1877671	1877719
15507086	NUP62	nucleoporin 62kDa	3866814	3866838
15524990	OGDHL	oxoglutarate dehydrogenase-like	14133669	14133693
15549066	OPA1	optic atrophy 1 (autosomal dominant); Dynamin-like 120 kDa protein, mitochondrial	147419017	147420185
15455471	P20L1		18702444	18702468
15413387	P81267	insulin-like growth factor 1 receptor	71351454	71351513
15389608	PARVB	parvin, beta	7486953	7486977
15525142	PCDH15	protocadherin-related 15	64675546	64675570
15511336	PCM1	pericentriolar material 1 protein	18564272	18564321
15547052	PEX5L	peroxisomal biogenesis factor 5-like	63378586	63378641
15459796	PHAR1		14948989	14949013
15532573	PIP5K3	phosphoinositide kinase, FYVE finger containing	21994845	21994869
15398171	PLXNB2	plexin B2	1789165	1789189
15469815	PRKCZ	protein kinase C, zeta	13788590	13788665
15520075	PTPN5	protein tyrosine phosphatase, non-receptor type 5 (striatum-enriched)	13806202	13806254
15520081	PTPN5	protein tyrosine phosphatase, non-receptor type 5 (striatum-enriched)	60999324	60999348
15489870	PTPRK	protein tyrosine phosphatase, receptor type, K	17992217	17992278
15426209	Q38HX7	nuclear receptor subfamily 3, group C, member 1 (glucocorticoid receptor)	18111525	18111559
15520630	Q5F394		13237518	13237542
15425630	Q5F3A3	Treacher Collins-Franceschetti syndrome 1	11615609	11615651
15546175	Q5XUL8		17001400	17001440
15546854	Q5ZIM4		17493633	17493696
15547001	Q5ZK45	methylcrotonoyl-CoA carboxylase 1 (alpha)	64630417	64630484
15505003	Q5ZK58	N-acylsphingosine amidohydrolase (acid ceramidase) 1	9086645	9086791
15435404	Q5ZKJ2	tyrosine 3-monooxygenase/tryptophan 5-monooxygenase activation protein, eta polypeptide	2794523	2794597
15535047	Q5ZKQ0	LanC lantibiotic synthetase component C-like 1 (bacterial)	2935140	2935164
15485427	Q5ZL75		69500603	69500734
15511719	Q5ZLP7		15850613	15850667
15385191	Q5ZM32	dihydrolipoamide dehydrogenase	23388645	23388696
15543974	Q5ZMP8		967903	967927
15557063	Q6EE61	60S ribosomal protein L17-like	56036160	56036259
15560260	Q75W81	Prohormone convertase1	47377192	47377216
15496795	Q90681	insulin-like growth factor 2 receptor	47386940	47386964
15496807	Q90681	insulin-like growth factor 2 receptor	24721835	24721859
15398224	Q90947	protein tyrosine phosphatase, receptor-type, Z polypeptide 1	36871972	36871996
15538172	Q9DEH4		85021433	85021525
15512564	Q9PVI8		2497565	2497693
15420919	RAD54L2	RAD54-like 2 (S. cerevisiae)	2506016	2506079
15420929	RAD54L2	RAD54-like 2 (S. cerevisiae)	17892799	17892850
15424360	RHG26	Rho GTPase-activating protein 26	17952370	17952394
15424374	RHG26	Rho GTPase-activating protein 26	36796854	36796878
15534614	RIF1	RAP1 interacting factor homolog (yeast)p	9345568	9345607
15435524	RN185	E3 ubiquitin-protein ligase RNF185	180616157	180616271
15407509	RPL21	ribosomal protein L21	124170317	124170398
15392975	SCML2	sex comb on midleg-like 2 (Drosophila)	70220745	70220793
15490438	SEC63	SEC63 homolog (S. cerevisiae)	11957667	11957695
15412914	SECISBP2L	SECIS binding protein 2-like	82542414	82542438
15402721	SIDT1	SID1 transmembrane family, member 1	7140536	7140634
15447292	SKA2	spindle and kinetochore associated complex subunit 2	55614603	55614627
15560220	SLC12A2	solute carrier family 12 (sodium/potassium/chloride transporters), member 2	13162700	13162724
15430788	SLX4	SLX4 structure-specific endonuclease subunit homolog (S. cerevisiae)	3911680	3911780
15448247	SNORA5		12376276	12376300
15519838	SOX6	SRY (sex determining region Y)-box 6	21908549	21908573
15411379	SPG11	spastic paraplegia 11 (autosomal recessive)	99531386	99531444
15453122	SPIRE1	spire homolog 1 (Drosophila)	88176236	88176260
15391087	TBC23		39850782	39850806
15503520	TBCK	TBC1 domain containing kinase-like protein	4617350	4617374
15424984	TEN2	odz, odd Oz/ten-m homolog 2 (Drosophila); teneurin-2	5280873	5280897
15412365	TLN2	talin 2	148695194	148695218
15406223	TM9SF2	transmembrane 9 superfamily member 2	148702064	148702088
15406229	TM9SF2	transmembrane 9 superfamily member 2	5589324	5589348
15446809	TSR1	TSR1, 20S rRNA accumulation, homolog (S. cerevisiae)	134476729	134476792
15393352	TUBGCP5	tubulin, gamma complex associated protein 5	27083463	27083488
15515975	TYRO3	TYRO3 protein tyrosine kinase, Tyrosine-protein kinase receptor TYRO3	1894590	1894623
15409240	UBL7	ubiquitin-like 7 (bone marrow stromal cell-derived)	4601708	4601732
15470424	UBR4	ubiquitin protein ligase E3 component n-recognin 4	84110320	84110394
15402893	UPK1B	uroplakin 1B	84112948	84113013
15402896	UPK1B	uroplakin 1B	7041450	7041485
15427638	USP31	ubiquitin specific peptidase 31; ubiquitin carboxyl-terminal hydrolase 31	12527074	12527233
15412967	USP8	ubiquitin specific peptidase 8; Ubiquitin carboxyl-terminal hydrolase	139728885	139728985
15405767	UXS1	UDP-glucuronate decarboxylase 1	4503245	4503269
15545446	VPS8	vacuolar protein sorting 8 homolog (S. cerevisiae)	69351597	69351625
15490336	WASF1	WAS protein family, member 1	58895600	58895624
15518466	WDHD1	WD repeat and HMG-box DNA binding protein 1	25853019	25853084
15544297	YIPF1	Yip1 domain family, member 1	5738713	5738737
15466893	ZMYND8	zinc finger, MYND-type containing 8	73067328	73067356
15561086	ZNF608	zinc finger protein 608	33960639	33960746
15528083	ZRANB1	zinc finger, RAN-binding domain containing 1	101737876	101738068
15403681			170689990	170690054
15394899			390025	390049
15478000			253173	253302
15481672			112529997	112530027
15500307			32912577	32912629
15552499			41222777	41222830
15552817			33465027	33465075
15555381			71871662	71871692
15565633
Probe Set ID	GeneSymbol	Gene title	Chromosom start position	Chromosom stop position
Downregulated in LSL			13002681	13002705
15519935	ABCC8	ATP-binding cassette, sub-family C (CFTR/MRP), member 8	88423105	88423129
15403182	ABI3BP	ABI family, member 3 (NESH) binding protein	27930016	27930056
15457604	AGMO	alkylglycerol monooxygenase	27944909	27944961
15457606	AGMO	alkylglycerol monooxygenase	28018866	28018890
15457609	AGMO	alkylglycerol monooxygenase	5073966	5074051
15415036	AKTIP	AKT interacting protein	184884555	184884579
15395936	ALKBH8	alkB, alkylation repair homolog 8 (E. coli)	22520355	22520379
15449584	ANKIB1	ankyrin repeat and IBR domain containing 1	101272381	101272436
15461458	ANKRD12	ankyrin repeat domain 12	957981	958101
15466376	ARHGAP39	Rho GTPase activating protein 39	8438207	8438248
15554092	ASCC3L1	small nuclear ribonucleoprotein 200kDa (U5)	107596869	107597152
15499883	ASXL2	additional sex combs like 2 (Drosophila); Putative Polycomb group protein ASXL2	43479009	43479053
15564016	AUH	AU RNA binding protein/enoyl-CoA hydratase	46266802	46266993
15523181	C14orf102	chromosome 5 open reading frame, human C14orf102	12882113	12882176
15413014	C15orf40	chromosome 10 open reading frame, human C15orf40	20728563	20728588
15418131	C16orf7	chromosome 11 open reading frame, human C16orf7	5462843	5462880
15464881	C20orf111	chromosome 20 open reading frame, human C20orf111	200607429	200607453
15408846	C2CD3	C2 calcium-dependent domain containing 3	58759365	58759390
15510903	C4orf16	adaptor-related protein complex 1 associated regulatory protein	64030645	64030784
15451804	C6orf105	chromosome 2 open reading frame, human C6orf105	64038017	64038126
15451805	C6orf105	chromosome 2 open reading frame, human C6orf105	64049998	64050108
15451807	C6orf105	chromosome 2 open reading frame, human C6orf105	64054711	64054858
15451808	C6orf105	chromosome 2 open reading frame, human C6orf105	51057811	51057835
15497003	C6orf98	spectrin repeat containing, nuclear envelope 1	51284332	51284356
15497129	C6orf98	spectrin repeat containing, nuclear envelope 1	5910609	5910639
15439323	C9orf114	chromosome 17 open reading frame, human C9orf114	7592202	7592226
15465099	CDH4	cadherin 4, type 1, R-cadherin (retinal)	20720546	20720570
15415980	CDK10	cyclin-dependent kinase 10	60572529	60572611
15459665	CDKAL1	CDK5 regulatory subunit associated protein 1-like 1	31854488	31854542
15531064	CJ119		44706427	44706451
15458878	CLASP2	cytoplasmic linker associated protein 2	8430861	8430913
15493834	CLIP4	CAP-GLY domain containing linker protein family, member 4	38659054	38659089
15555644	CMAGE	necdin-like 2	83589174	83589198
15491320	COCA1	Collagen alpha-1(XII) chain; mutS homolog 2, colon cancer, nonpolyposis type 1 (E. coli)	83595922	83595946
15491328	COCA1	Collagen alpha-1(XII) chain; mutS homolog 2, colon cancer, nonpolyposis type 1 (E. coli)	15912516	15912614
15526063	COMTD1	catechol-O-methyltransferase domain containing 1	11366181	11366341
15519786	COPB	coatomer protein complex, subunit beta 1	11377759	11377851
15519804	COPB	coatomer protein complex, subunit beta 1	127886068	127886115
15454586	CPNE3	copine III	134514550	134514574
15393375	CYFIP1	cytoplasmic FMR1 interacting protein 1	8772418	8772983
15435328	CYTSA	sperm antigen with calponin homology and coiled-coil domains 1-like; Cytospin-A	7002726	7002790
15561490	DCA12	DDB1- and CUL4-associated factor 12	1057926	1057950
15440249	DNAH9	dynein, axonemal, heavy chain 9	89799293	89799317
15491543	DST	dystonin	62759882	62760017
15388888	ERC1	ELKS/RAB6-interacting/CAST family member 1	34590905	34590987
15398717	FAM19A2	family with sequence similarity 19 (chemokine (C-C motif)-like), member A2	143799213	143799309
15455342	FAM91A1	family with sequence similarity 91, member A1	4203765	4203989
15426917	FSCN1	fascin homolog 1, actin-bundling protein (Strongylocentrotus purpuratus)	53900475	53900559
15560092	FSD1L	fibronectin type III and SPRY domain containing 1-like	53904627	53904707
15560093	FSD1L	fibronectin type III and SPRY domain containing 1-like	42140423	42140500
15488555	GALNT2	UDP-N-acetyl-alpha-D-galactosamine:polypeptide N-acetylgalactosaminyltransferase 2 (GalNAc-T2)	28565478	28565521
15563100	GCSP	glycine cleavage system p-protein; Glycine dehydrogenase [decarboxylating], mitochondrial	59286315	59286383
15560423	gga-mir-9-2	microRNA mir-9-2	95866720	95866777
15391579	GPHR	Golgi pH regulator	49951644	49951684
15387315	H4	germinal histone H4 gene	4945323	4945347
15409556	HERC1	hect (homologous to the E6-AP (UBE3A) carboxyl terminus) domain and RCC1 (CHC1)-like domain (RLD) 1	17479361	17479478
15494433	HNRPLL	heterogeneous nuclear ribonucleoprotein L-like	25502083	25502148
15550239	HPS3	Hermansky-Pudlak syndrome 3	25503466	25503530
15550240	HPS3	Hermansky-Pudlak syndrome 3	5801551	5801575
15476569	HYOU1	hypoxia up-regulated 1	99660038	99660113
15461387	IMPA2	inositol(myo)-1(or 4)-monophosphatase 2
15380355	intron-exon control
15381309	intron-exon control		10342669	10342693
15519734	IPO7	importin 7	1320610	1320634
15534939	ITAV	Integrin alpha-V	1461144	1461193
15466478	ITCH	itchy E3 ubiquitin protein ligase homolog (mouse)	4673206	4673230
15470524	K0090		130929563	130929612
15462995	KIAA1429		30494094	30494179
15530925	KIAA1598		16519314	16519338
15385253	KIF21A	kinesin family member 21A	46580213	46580320
15523223	KS6A5	Ribosomal protein S6 kinase alpha-5	85881570	85881622
15491460	LMBD1	LMBR1 domain containing 1	2569018	2569053
15431718	LOC416797	uncharacterized LOC416797	57313678	57313705
15459549	LOC420812	heat shock factor binding protein 1-like 1	10444797	10444821
15514371	LOC423048	DENN/MADD domain containing 5A	137844214	137844254
15463309	LOC428379	nudC domain-containing protein 1-like	21681953	21682013
15551774	LOC770006	rho GTPase-activating protein 32-like	13020236	13020293
15430730	LOC771815	similar to Probable E3 ubiquitin-protein ligase MGRN1 (Mahogunin ring finger protein 1) (RING finger protein 156)	94687765	94687789
15403445	LOC776168	similar to IQWD1 protein	7953788	7953852
15417373	LONP2	lon peptidase 2, peroxisomal; Lon protease homolog	49770008	49770145
15504128	LPHN3	latrophilin 3	29778184	29778208
15541434	LRRC7	leucine rich repeat containing 7	19635285	19635309
15410974	LRRK1	leucine-rich repeat kinase 1	154016627	154016661
15464055	LY6E	lymphocyte antigen 6 complex, locus E	2853848	2853900
15429307	MAD1L1	MAD1 mitotic arrest deficient-like 1 (yeast)	94836082	94836123
15403468	MPZL1	myelin protein zero-like 1	179924356	179924853
15407452	MTUS2	microtubule associated tumor suppressor candidate 2	3745506	3745530
15485002	MYO9B	myosin IXB	39819106	39819164
15399015	NAP1L1	nucleosome assembly protein 1-like 1	177648526	177648550
15407243	NBEA	neurobeachin	62793780	62793863
15511152	NHEDC2	Na+/H+ exchanger domain containing 2	62794803	62794850
15511153	NHEDC2	Na+/H+ exchanger domain containing 2	80128283	80128336
15402342	NOL1	NOP2 nucleolar protein homolog (yeast)	52843192	52843235
15564548	NRG1	neuregulin 1; Pro-neuregulin-1, membrane-bound isoform	10309242	10309266
15425276	NSD1	nuclear receptor binding SET domain protein 1	20653150	20653174
15457161	O93437	ATP-binding cassette, sub-family B (MDR/TAP), member 1	20674570	20674594
15457173	O93437	ATP-binding cassette, sub-family B (MDR/TAP), member 1	20684117	20684141
15457179	O93437	ATP-binding cassette, sub-family B (MDR/TAP), member 1	20686001	20686025
15457182	O93437	ATP-binding cassette, sub-family B (MDR/TAP), member 1	3886204	3886228
15524998	OGDHL	oxoglutarate dehydrogenase-like	59916476	59916540
15556576	PAN2	PAN2 poly(A) specific ribonuclease subunit homolog (S. cerevisiae); PAB-dependent poly(A)-specific ribonuclease subunit 2	112945246	112945280
15392320	PDE9A	phosphodiesterase 9A	134266131	134266233
15405407	PHF16	PHD finger protein 16	88373576	88374569
15498790	PHF3	PHD finger protein 3	13467851	13467876
15397598	PHTF2	putative homeodomain transcription factor 2	9352906	9352945
15525245	PLEKHK1	rhotekin 2	2612130	2612154
15479897	PLXNA2	plexin A2	5332580	5332604
15446749	PRPF8	PRP8 pre-mRNA processing factor 8 homolog (S. cerevisiae)	37542228	37542259
15559477	PSAT1	phosphoserine aminotransferase	13793475	13793542
15520077	PTPN5	protein tyrosine phosphatase, non-receptor type 5 (striatum-enriched)	13799652	13799814
15520079	PTPN5	protein tyrosine phosphatase, non-receptor type 5 (striatum-enriched)	51953381	51953405
15517804	Q2MHD5	Cytoplasmic dynein	20675142	20675267
15415935	Q5F3A5	spastic paraplegia 7 (pure and complicated autosomal recessive)	59805209	59805300
15504781	Q5F3G1	PDZ and LIM domain 5	7330762	7330822
15442953	Q5F3X1	protein kinase C, alpha	49146420	49146562
15387086	Q5F3X9	SCY1-like 2 (S. cerevisiae)	73850208	73850332
15561117	Q5F406	sorting nexin 2	10232934	10234530
15525321	Q5F443	coiled-coil domain containing 6	32509284	32510257
15531091	Q5F446	arginyltransferase 1; Arginyl-tRNA--protein transferase 1	61061399	61061470
15401083	Q5F469	dynamin 1-like	45899969	45900054
15564210	Q5ZHX4	WD repeat domain 36	170009368	170009437
15406584	Q5ZIS8	SGT1, suppressor of G2 allele of SKP1 (S. cerevisiae)	25026907	25027071
15515608	Q5ZIT7	proteasome (prosome, macropain) 26S subunit, ATPase, 3	1329439	1329489
15476949	Q5ZJB9	nicastrin	253851	253901
15556947	Q5ZK08	asparaginyl-tRNA synthetase	262840	262905
15556960	Q5ZK08	asparaginyl-tRNA synthetase	174213704	174213728
15395180	Q5ZK59	ribonuclease H2, subunit B	40994146	40994231
15559605	Q5ZK89	Primary source	2190054	2190097
15507248	Q5ZKF0		9936001	9936075
15421710	Q5ZKS9	ankyrin repeat and BTB (POZ) domain containing 1	8180108	8180159
15415126	Q5ZL76	integrin alpha FG-GAP repeat containing 1	12077353	12077377
15397559	Q5ZLI8	CD36 molecule (thrombospondin receptor)	4437864	4437931
15501274	Q5ZLM5	transmembrane 9 superfamily member 2-like	4964059	4964166
15442582	Q5ZLU7	G protein pathway suppressor 1	17102113	17102167
15422355	Q5ZLX1	SHQ1 homolog (S. cerevisiae)	17102982	17103011
15422356	Q5ZLX1	SHQ1 homolog (S. cerevisiae)	17103986	17104010
15422357	Q5ZLX1	SHQ1 homolog (S. cerevisiae)	11169738	11169762
15433457	Q5ZM84	splicing factor 3a, subunit 1, 120kDa	134574859	134574923
15405440	Q5ZM85	non imprinted in Prader-Willi/Angelman syndrome 1	4124318	4124342
15485650	Q5ZME4	phosphorylase, glycogen; brain	51630311	51630371
15504317	Q5ZMF3	deoxycytidine kinase	50922486	50922549
15564370	Q5ZMH8	N-acetylneuraminic acid synthase	50923185	50923416
15564371	Q5ZMH8	N-acetylneuraminic acid synthase	50924542	50924571
15564372	Q5ZMH8	N-acetylneuraminic acid synthase	50925392	50925440
15564373	Q5ZMH8	N-acetylneuraminic acid synthase	48540831	48540886
15387006	Q5ZMN6	thymopoietin	6757575	6757670
15427511	Q6EE28	protein kinase C, beta	4184701	4184753
15448299	Q7ZZZ2	corticotropin releasing hormone receptor 2	58849197	58849297
15524400	Q8QGD8		58343388	58343412
15510844	Q90716	Ankyrin 2	4217600	4217624
15483871	Q90818		41196408	41196458
15458442	Q98TF9		4255122	4255146
15538711	Q9DEC9		179375650	179375754
15407424	Q9DFY9	ubiquitin specific peptidase like 1	15929078	15929114
15529307	Q9I9D1	voltage-dependent anion channel 2	18292170	18292202
15494588	Q9PUK3		34762845	34762942
15385978	Q9PWC6	ubiquitin specific peptidase 15; Ubiquitin carboxyl-terminal hydrolase	130827154	130827249
15462953	RA54B	DNA repair and recombination protein RAD54B; RA54B_CHICK DNA repair and recombination protein RAD54B (ISS)	130829999	130830114
15462954	RA54B	DNA repair and recombination protein RAD54B; RA54B_CHICK DNA repair and recombination protein RAD54B (ISS)	3137809	3137867
15424826	RANBP17	Human: RAN binding protein 17	124852787	124852811
15392993	RBBP7	retinoblastoma binding protein 7; Histone-binding protein RBBP7	1554600	1554663
15506955	RBMX2		3705675	3705701
15538640	RGS4	regulator of G-protein signaling 4	595977	596097
15469632	RNF207	ring finger protein 207	458816	458840
15384139	SBF1	SET binding factor 1	4180093	4180117
15409391	SCAPER	S-phase cyclin A-associated protein in the ER	10470898	10470922
15514385	SCUBE2	signal peptide, CUB domain, EGF-like 2	8550217	8550241
15437982	SEC16A	SEC16 homolog A (S. cerevisiae)	28157827	28157890
15537389	SEMA5B	sema domain, seven thrombospondin repeats (type 1 and type 1-like), transmembrane domain (TM) and short cytoplasmic domain, (semaphorin) 5B	21417792	21417850
15558462	SERINC5	serine incorporator 5	11179537	11179561
15535771	SF3B1	splicing factor 3b, subunit 1, 155kDa	31506932	31506994
15531015	SFXN4	sideroflexin 4	103056022	103056046
15499470	SMC6	structural maintenance of chromosomes 6	8586738	8586762
15438035	SNAPC4	small nuclear RNA activating complex, polypeptide 4, 190kDa	2856384	2856499
15474016	SNORA44	Mensch: small nucleolar RNA, H/ACA box 44	17510754	17510778
15526217	SORBS1	sorbin and SH3 domain containing 1	83482826	83482882
15506135	SORCS2	sortilin-related VPS10 domain containing receptor 2	34883712	34883741
15495997	SPAST	spastin	21919911	21919935
15411393	SPG11	spastic paraplegia 11 (autosomal recessive)	37036809	37036873
15538246	STAM2	signal transducing adaptor molecule (SH3 domain and ITAM motif) 2	2766592	2767072
15483606	SUGP2	SURP and G patch domain containing 2	41333575	41333599
15386575	SYT1	synaptotagmin I	3292075	3292099
15442268	TBCD	tubulin folding cofactor D	27775676	27776015
15521568	TMEM87A	transmembrane protein 87A	68868497	68868763
15565387	TMOD1	tropomodulin 1	110512009	110512033
15392141	TTC3	tetratricopeptide repeat domain 3	27115604	27115652
15515990	TYRO3	TYRO3 protein tyrosine kinase, Tyrosine-protein kinase receptor TYRO3	10466756	10466818
15425342	UBXD8	UBX domain containing 8; Fas associated factor family member 2; protein expressed in T-cells and eosinophils in atopic dermatitis	2490322	2490346
15545333	UGCGL1	UDP-glucose glycoprotein glucosyltransferase 1	5691712	5691736
15446850	UNC119	unc-119 homolog (C. elegans)	5693668	5693709
15446851	UNC119	unc-119 homolog (C. elegans)	8025027	8025051
15445475	USP32	ubiquitin specific peptidase 32	9125011	9125035
15519606	USP47	ubiquitin specific peptidase 47; Ubiquitin carboxyl-terminal hydrolase 47	56279089	56279181
15510756	USP53	ubiquitin specific peptidase 53	56286376	56286508
15510760	USP53	ubiquitin specific peptidase 53	37206153	37206177
15559409	VPS13A	vacuolar protein sorting 13 homolog A (S. cerevisiae)	107231436	107231484
15499756	XAB1	XPA binding protein 1, GTPase	3572011	3572035
15545372	YEATS2	YEATS domain containing 2	5736205	5736229
15466892	ZMYND8	zinc finger, MYND-type containing 8	170683938	170683982
15394891			170689387	170689411
15394897			170691208	170691313
15394900			20994553	20994603
15416139			6314670	6314994
15434806			2633315	2633339
15446162			30914866	30914934
15450017			79791138	79791282
15452377			87911853	87911877
15491490			108226237	108226337
15492715			108226434	108226507
15492716			40034366	40034390
15516888			15805339	15805400
15520240			847257	847286
15561260			847289	847573
15561261
