# Supplementary material for: A Replication Study for Genome-Wide Gene Expression Levels in Two Layer Lines Elucidates Differentially Expressed Genes of Pathways Involved in Bone Remodeling and Immune Responsiveness
Source: PLoS One. 2014 Jun 12;9(6):e98350. doi: 10.1371/journal.pone.0098350 (PMC4055560; doi:10.1371/journal.pone.0098350)
Supplement: Table S2 — Enriched biological processes of probe sets with different expression in comparison between LSL and LB. (XLS) [file pone.0098350.s006.xls]

## Sheet: Tabelle1
GO-ID	GO-Term	List Hits	Total Hits	P-value
Upregulated in LSL
GO:0007016	cytoskeletal anchoring at plasma membrane	3	9	0.0172
GO:0016043	cellular component organization	35	2466	0.0222
GO:0071840	cellular component organization or biogenesis	36	2552	0.0222
GO:0045185	maintenance of protein location	5	68	0.0222
GO:0033036	macromolecule localization	18	942	0.0252
GO:0051235	maintenance of location	5	81	0.0262
GO:0008104	protein localization	16	818	0.0314
GO:0060271	cilium morphogenesis	5	87	0.0314
GO:0030031	cell projection assembly	6	137	0.0333
GO:0016579	protein deubiquitination	4	52	0.0333
GO:0006487	protein N-linked glycosylation	3	24	0.0381
GO:0010172	embryonic body morphogenesis	2	6	0.039
GO:0032507	maintenance of protein location in cell	4	60	0.0491
GO:0042384	cilium assembly	4	63	0.055
GO:0070646	protein modification by small protein removal	4	63	0.055
GO:0048858	cell projection morphogenesis	9	346	0.0555
GO:0016246	RNA interference	2	8	0.0572
GO:0030030	cell projection organization	11	502	0.0578
GO:0032989	cellular component morphogenesis	12	580	0.0578
GO:0032990	cell part morphogenesis	9	359	0.0578
GO:0001843	neural tube closure	4	68	0.0578
GO:0060606	tube closure	4	69	0.0578
GO:0051651	maintenance of location in cell	4	67	0.0578
GO:0007010	cytoskeleton organization	11	514	0.0589
GO:0000902	cell morphogenesis	11	520	0.0625
GO:0010927	cellular component assembly involved in morphogenesis	5	121	0.0631
GO:0014020	primary neural tube formation	4	74	0.0631
GO:0072657	protein localization to membrane	4	74	0.0631
GO:0009987	cellular process	85	8897	0.0653
GO:0009132	nucleoside diphosphate metabolic process	2	11	0.0712
GO:0007155	cell adhesion	11	551	0.0789
GO:0022610	biological adhesion	11	552	0.079
GO:0009101	glycoprotein biosynthetic process	6	192	0.08
GO:0050910	detection of mechanical stimulus involved in sensory perception of sound	2	13	0.0874
GO:0070536	protein K63-linked deubiquitination	2	13	0.0874
GO:0001841	neural tube formation	4	86	0.0875
GO:0009100	glycoprotein metabolic process	6	221	0.0916
GO:0007264	small GTPase mediated signal transduction	7	280	0.0916
GO:0006996	organelle organization	19	1309	0.0916
GO:0061351	neural precursor cell proliferation	3	52	0.0916
GO:0016044	cellular membrane organization	6	213	0.0916
GO:0061024	membrane organization	6	217	0.0916
GO:0008340	determination of adult lifespan	2	15	0.0916
GO:0018105	peptidyl-serine phosphorylation	3	51	0.0916
GO:0072659	protein localization to plasma membrane	3	48	0.0916
GO:0016578	histone deubiquitination	2	15	0.0916
GO:0016458	gene silencing	3	50	0.0916
GO:0009653	anatomical structure morphogenesis	20	1452	0.0924
GO:0031589	cell-substrate adhesion	4	102	0.0935
GO:0044763	single-organism cellular process	63	6367	0.0978
GO:0051128	regulation of cellular component organization	14	890	0.0998
Downregulated in LSL
GO:0046485	ether lipid metabolic process	3	6	<0.01
GO:0006633	fatty acid biosynthetic process	6	65	<0.01
GO:0072330	monocarboxylic acid biosynthetic process	6	81	<0.01
GO:0031110	regulation of microtubule polymerization or depolymerization	4	35	0.0119
GO:0007018	microtubule-based movement	8	193	0.0119
GO:0006511	ubiquitin-dependent protein catabolic process	9	245	0.0119
GO:0019941	modification-dependent protein catabolic process	9	248	0.0119
GO:0043632	modification-dependent macromolecule catabolic process	9	251	0.0125
GO:0006928	cellular component movement	15	655	0.016
GO:0051603	proteolysis involved in cellular protein catabolic process	9	268	0.0187
GO:0031111	negative regulation of microtubule polymerization or depolymerization	3	18	0.0196
GO:0044257	cellular protein catabolic process	9	278	0.0211
GO:0016053	organic acid biosynthetic process	7	172	0.0219
GO:0046394	carboxylic acid biosynthetic process	7	172	0.0219
GO:0018904	ether metabolic process	3	21	0.0245
GO:0034214	protein hexamerization	2	5	0.0245
GO:0007023	post-chaperonin tubulin folding pathway	2	5	0.0245
GO:0031115	negative regulation of microtubule polymerization	2	5	0.0245
GO:0006631	fatty acid metabolic process	6	135	0.0288
GO:0044265	cellular macromolecule catabolic process	10	366	0.0288
GO:0043497	regulation of protein heterodimerization activity	2	6	0.0307
GO:0003348	cardiac endothelial cell differentiation	2	6	0.0307
GO:0060956	endocardial cell differentiation	2	6	0.0307
GO:0030163	protein catabolic process	9	313	0.0327
GO:0007017	microtubule-based process	10	380	0.0333
GO:0030307	positive regulation of cell growth	4	58	0.0376
GO:0010662	regulation of striated muscle cell apoptotic process	2	8	0.0462
GO:0010664	negative regulation of striated muscle cell apoptotic process	2	8	0.0462
GO:0010665	regulation of cardiac muscle cell apoptotic process	2	8	0.0462
GO:0010667	negative regulation of cardiac muscle cell apoptotic process	2	8	0.0462
GO:0051013	microtubule severing	2	8	0.0462
GO:0038032	termination of G-protein coupled receptor signaling pathway	4	64	0.0464
GO:0023021	termination of signal transduction	4	65	0.0474
GO:0009057	macromolecule catabolic process	10	413	0.0481
GO:0042953	lipoprotein transport	2	9	0.0515
GO:0003222	ventricular trabecula myocardium morphogenesis	2	10	0.0584
GO:0043393	regulation of protein binding	4	73	0.0599
GO:0010656	negative regulation of muscle cell apoptotic process	2	11	0.0671
GO:0003157	endocardium development	2	11	0.0671
GO:0072668	tubulin complex biogenesis	2	11	0.0671
GO:0070507	regulation of microtubule cytoskeleton organization	4	77	0.0677
GO:0006334	nucleosome assembly	4	77	0.0677
GO:0044283	small molecule biosynthetic process	7	244	0.0705
GO:0043241	protein complex disassembly	2	12	0.0729
GO:0043624	cellular protein complex disassembly	2	12	0.0729
GO:0045744	negative regulation of G-protein coupled receptor protein signaling pathway	4	80	0.0729
GO:0032787	monocarboxylic acid metabolic process	6	189	0.0777
GO:0055010	ventricular cardiac muscle tissue morphogenesis	3	41	0.0777
GO:0045652	regulation of megakaryocyte differentiation	2	13	0.0806
GO:0060379	cardiac muscle cell myoblast differentiation	2	13	0.0806
GO:0044711	single-organism biosynthetic process	7	258	0.0843
GO:0003229	ventricular cardiac muscle tissue development	3	43	0.0843
GO:0045022	early endosome to late endosome transport	2	14	0.0893
GO:0007626	locomotory behavior	5	139	0.0893
GO:0065004	protein-DNA complex assembly	4	88	0.0906
GO:0031497	chromatin assembly	4	89	0.0922
GO:0034728	nucleosome organization	4	89	0.0922
GO:0032886	regulation of microtubule-based process	4	90	0.0949
GO:0003161	cardiac conduction system development	2	15	0.095
GO:0031113	regulation of microtubule polymerization	2	15	0.095
GO:0038127	ERBB signaling pathway	2	16	0.0952
GO:0010002	cardioblast differentiation	2	16	0.0952
GO:0051494	negative regulation of cytoskeleton organization	3	52	0.0999
